# Supplementary material for: Allelic overload and its clinical modifier effect in Bardet-Biedl syndrome
Source: NPJ Genom Med. 2022 Jul 14;7:41. doi: 10.1038/s41525-022-00311-2 (PMC9283419; doi:10.1038/s41525-022-00311-2)
Supplement: Supplementary file 2 — Supplementary Table S4 [file 41525_2022_311_MOESM2_ESM.xlsx]

## Sheet: Table S4
Supplementary Table S4. Allelic load in BBS genes in the complete cohort. A total of 223 alleles, 198 in the primary gene and 25 potential modifiers, were identified in the 99 affected cases, which corresponded to 79 different alleles. Allelic frequencies of the general population and Southern European (SE) were searched in gnomAD version v2.1.1. NA, non-applicable.
Nº of alleles	Gene	Variant	Allele found in BBS and non-syndromic	Role in disease	Cohort allele frequency	GnomAD allelic frequency_ALL	GnomAD allelic frequency_SE
Alleles in primary genes
64	BBS1	NM_024649.5: c.1169T>G; p.(Met390Arg)	X	Primary	0.287	0.00157	0.0025
11	BBS1	NM_024649.5: c.1645G>T; p.(Glu549*)		Primary	0.0493	1.59e-05	0
8	BBS12	NM_152618.3: c.1115_1116del; p.(Phe372*)		Primary	0.0359	8.64e-05	0
6	BBS1	NM_024649.5: c.1097T>A; p.(Val366Asp)		Primary	0.0269	NA	NA
6	BBS2	NM_031885.5: c.823C>T; p.(Arg275*)		Primary	0.0269	0.000191	8.69e-05
5	BBS12	NM_152618.3: c.263T>G; p.(Leu88Arg)		Primary	0.0224	NA	NA
4	BBS10	NM_024685.4: c.1677C>A; p.(Tyr559*)		Primary	0.0179	3.99e-05	0
4	BBS10	NM_024685.4: c.271dupT; p.(Cys91Leufs*5)		Primary	0.0179	0.000579	0.000175
4	BBS10	NM_024685.4: c.850C>T; p.(Gln284*)		Primary	0.0179	8.02e-06	0
4	BBS2	NM_031885.5: c.565C>T; p.(Arg189*)		Primary	0.0179	7.96e-06	0
4	BBS12	NM_152618.3: c.323C>T; p.(Pro108Leu)		Primary	0.0179	NA	NA
3	BBS10	NM_024685.4: c.992T>C; p.(Val331Ala)		Primary	0.0135	NA	NA
3	BBS12	NM_152618.3: c.1616G>A; p.(Gly539Asp)		Primary	0.0135	NA	NA
3	MKKS	NM_170784.3: c.1530G>A; p.(Trp510*)		Primary	0.0135	3.98e-06	0
3	MKKS	NM_170784.3: c.748G>A; p.(Gly250Arg)		Primary	0.0135	1.59e-05	0
2	BBS4	arr([GRCh37] 15q24.1(72,685,818-72,686,251)x0)		Primary	0.00897	NA	NA
2	CORO2B	NM_006091.5: c.581T>A; p.(Leu194Gln)		Primary	0.00897	0.00251	0.00669
2	ZNF17	NM_006959.2: c.1903G>T; p.(Glu635*)		Primary	0.00897	0.000244	0.000261
2	CEP41	NM_018718.3: c.5C>T; p.(Ser2Phe)		Primary	0.00897	0.000272	8.7e-05
2	BBS1	NM_024649.5: c.69G>A; p.(Trp23*)		Primary	0.00897	NA	NA
2	BBS1	NM_024649.5: c.837del; p.(Lys280Serfs*9)		Primary	0.00897	NA	NA
2	BBS1	NM_024649.5: c.951+58C>T; p.(?)	X	Primary	0.00897	NA	NA
2	BBS2	NM_031885.5: c.1932T>A; p.(Tyr644*)		Primary	0.00897	NA	NA
2	BBS5	NM_152384.3: c.143-1G>C; p.(?)		Primary	0.00897	3.98e-05	0
2	BBS5	NM_152384.3: c.412C>T; p.(Arg138Cys)		Primary	0.00897	3.98e-06	0
2	BBS12	NM_152618.3: c.1619G>A; p.(Gly540Asp)		Primary	0.00897	0	0
2	BBS12	NM_152618.3: c.1627G>A; p.(Glu543Lys)		Primary	0.00897	NA	NA
2	MKKS	NM_170784.3: c.1232G>C; p.(Gly411Ala)		Primary	0.00897	NA	NA
2	MKKS	NM_170784.3: c.432_435delTAGT; p.(Phe144Leufs*14)		Primary	0.00897	NA	NA
2	MKKS	NM_170784.3: c.748G>A; p.(Gly250Arg)		Primary	0.00897	1.59e-05	0
2	MKKS	NM_170784.3: c.1361T>C; p.(Leu454Pro)		Primary	0.00897	NA	NA
2	BBS7	NM_176824.3: c.1372-1G>C; p.(?)		Primary	0.00897	NA	NA
2	BBS7	NM_176824.3: c.896_897delAA; p.(Lys299Argfs*4)		Primary	0.00897	NA	NA
2	C8orf37	NM_177965.4: c.156-1G>T; p.(?)		Primary	0.00897	NA	NA
2	C8orf37	NM_177965.4: c.28_31del; p.(Asp10Lysfs*12)		Primary	0.00897	NA	NA
2	ARL6	NM_177976.3: c.4G>T; p.(Gly2*)		Primary	0.00897	3.98e-06	8.7e-05
2	BBS5	NM_152384.3: c.543del; p.(Phe181Leufs*5)		Primary	0.00897	NA	NA
2	BBS1	NM_024649.5: c.1515_1525del; p.(Gln506Asnfs*48)		Primary	0.00897	NA	NA
2	BBS10	NM_024685.4: c.1510_1511del; p.(Ile504Serfs*17)		Primary	0.00897	NA	NA
1	IFT27	NM_006860.5: c.104A>G; p.(Tyr35Cys)		Primary	0.00448	NA	NA
1	IFT27	NM_006860.5: c.350-2A>G; p.(?)		Primary	0.00448	NA	NA
1	BBS1	NM_024649.5: c.118delT; p.(Cys40Alafs*2)		Primary	0.00448	8e-06	0
1	BBS1	NM_024649.5: c.436C>T; p.(Arg146*)		Primary	0.00448	7.95e-06	0
1	BBS1	NM_024649.5: c.863T>G; p.(Leu288Arg)		Primary	0.00448	NA	NA
1	BBS10	NM_024685.4: c.1013_1015delAAG; p.(Glu388del)		Primary	0.00448	1.61e-05	0
1	BBS10	NM_024685.4: c.1241T>C; p.(Leu414Ser)		Primary	0.00448	3.98e-06	0
1	BBS10	NM_024685.4: c.273C>G; p.(Cys91Trp)		Primary	0.00448	2.82e-05	0.000175
1	BBS10	NM_024685.4: c.360G>A; p.(Trp120*)		Primary	0.00448	NA	NA
1	BBS2	NM_031885.5: c.1237C>T; p.(Arg413*)		Primary	0.00448	1.99e-05	0
1	BBS2	NM_031885.5: c.471G>A; p.(Thr157=)		Primary	0.00448	3.98e-06	0
1	BBS12	NM_152618.3: c.1082del; p.(Gly361Valfs*382)		Primary	0.00448	3.98e-06	0
1	BBS9	NM_198428.3: c.1789C>T; p.(Gln597*)		Primary	0.00448	NA	NA
1	BBS9	NM_198428.3: c.2349C>A; p.(Cys783*)		Primary	0.00448	NA	NA
1	BBS12	NM_152618.3: c.1383_1386del; p.(Asn461Lysfs*10)		Primary	0.00448	NA	NA
1	BBS10	NM_024685.4: c.1599_1602del; p.(Thr534Ilefs*21)		Primary	0.00448	7.96e-06	8.7e-05
1	BBS12	NM_152618.3: c.1893_1894del; p.(Pro632Phefs*7)		Primary	0.00448	3.98e-06	0
1	BBS12	NM_152618.3: c.1140del; p.(Val381Tyrfs*2)		Primary	0.00448	NA	NA
Potential modifier alleles in secondary genes
4	MKKS	NM_170784.3: c.724G>T; p.(Ala242Ser)		Secondary	0.0179	0.00521	0.00392
2	PDE6B	NM_000283.4: c.1798G>A; p.(Asp600Asn)		Secondary	0.00897	5.58e-05	0.000348
1	PDE6B	NM_000283.4: c.1055G>T; p.(Gly352Val)		Secondary	0.00448	3.99e-06	0
1	PDE6B	NM_000283.4: c.292C>T; p.(Arg98Cys)		Secondary	0.00448	0.000199	0.000213
1	TRIM32	NM_001099679.2: c.1198C>T; p.(Arg400Cys)		Secondary	0.00448	3.58e-05	0
1	CORO2B	NM_006091.5: c.386C>T; p.(Ala129Val)		Secondary	0.00448	4.07e-06	0
1	SDCCAG8	NM_006642.5: c.245G>T; p.(Arg82Leu)		Secondary	0.00448	3.98e-06	0
1	NPHP4	NM_015102.5: c.1571C>A; p.(Ser524*)		Secondary	0.00448	NA	NA
1	NPHP4	NM_015102.5: c.2962G>A; p.(Ala988Thr)		Secondary	0.00448	6.04e-05	0
1	ALMS1	NM_015120.4: c.11638C>T; p.(His3880Tyr)		Secondary	0.00448	0.00102	0
1	IFT172	NM_015662.3: c.2015G>A; p.(Arg672Gln)		Secondary	0.00448	0.000545	0.0013
1	IFT172	NM_015662.3: c.3073C>G; p.(Pro1025Ala)		Secondary	0.00448	0.0013	0.000783
1	IFT172	NM_015662.3: c.4363C>T; p.(Arg1455Trp)		Secondary	0.00448	0.000302	0.000435
1	WDPCP	NM_015910.7: c.1032C>A; p.(Cys344*)		Secondary	0.00448	NA	NA
1	MKS1	NM_017777.4: c.1136C>G; p.(Ala379Gly)		Secondary	0.00448	NA	NA
1	MKS1	NM_017777.4: c.1318G>A; p.(Gly440Ser)		Secondary	0.00448	NA	NA
1	CEP290	NM_025114.4: c.7311_7313delGAA; p.(Lys2437del)		Secondary	0.00448	1.22e-05	0
1	BBS5	NM_152384.3: c.551A>G; p.(Asn184Ser)		Secondary	0.00448	0.00419	0.00566
1	BBS5	NM_152384.3: c.620G>A; p.(Arg207His)		Secondary	0.00448	0.00656	0.00531
1	BBS7	NM_176824.3: c.1235A>G; p.(Asp412Gly)		Secondary	0.00448	0.00149	0.00182
1	BBS9	NM_198428.3: c.376A>T; p.(Met126Leu)		Secondary	0.00448	NA	NA
