# Supplementary material for: Allelic overload and its clinical modifier effect in Bardet-Biedl syndrome
Source: NPJ Genom Med. 2022 Jul 14;7:41. doi: 10.1038/s41525-022-00311-2 (PMC9283419; doi:10.1038/s41525-022-00311-2)
Supplement: Supplementary file 3 — Supplementary Table S5 [file 41525_2022_311_MOESM3_ESM.xlsx]

## Sheet: Table S5 
Supplementary Table S5. Descriptive table of the clinical findings and molecular results of the "digenic triallelic" subcohort. B, brachydactyly; CA, cardiovascular abnormalities; DS, delayed speech and language development; DY, dyschromatopsia; GDD, global developmental delay; ID, intellectual disability; F, female; M, male; NA, non-available data; OB, obesity; PD, postaxial polydactyly; RA, ren…
	DEMOGRAPHY									PHENOTYPE												GENOTYPE
Genes involved	Family ID	Case ID	Relationship	Sex	Age (y.o.)	A priori clinical classification	Major criteria	Minor criteria	Supportive evidence	Age of first symptom (y.o.)	RD	OB	PD	B	ID/SLD	GDD	DS	UA	RA	CA	Additional information	Molecular technique	Presence of triallelic variants	Effect of triallelism	Gene 1	Allele 1	Reference allele 1	ACMG allele 1	Allele 2	Reference allele 2	ACMG allele_2	Gene 2	Allele 3	Reference allele 3	ACMG allele_3	Allele 4	Reference allele 4	ACMG allele_4	ORVAL Classification Score (CS)	Other
BBS1 + MKKS	RP-0063	97/1078	Proband	M	47	BBS	6	2	0	Childhood	+	+	+	+	+	+	NA	+	+	-	Strabismus, asthma, seizures	Sanger sequencing	Yes	Possible	BBS1	NM_024649.5: c.1169T>G; p.(Met390Arg)	Mykytyn (2002) Nat Genet	5	NM_024649.5: c.1169T>G; p.(Met390Arg)	Mykytyn (2002) Nat Genet	5	MKKS	NM_170784.3: c.724G>T; p.(Ala242Ser)	Stone (2000) Nat Genet	3	wt			0.96
		97/1081	Brother	M	44	BBS	3	2	0	Childhood	+	+	-	+	-	+	NA	+	-	-	Cataract		No		BBS1	NM_024649.5: c.1169T>G; p.(Met390Arg)	Mykytyn (2002) Nat Genet	5	NM_024649.5: c.1169T>G; p.(Met390Arg)	Mykytyn (2002) Nat Genet	5		wt			wt			NA
	RP-1377	09/0026	Sister	F	34	BBS-like	3	1	0	Childhood	+	+	+	-	-	NA	-	-	-	+	Scoliosis, hypotonia	Sanger sequencing	Yes	Unknown	BBS1	NM_024649.5: c.1097T>A; p.(Val366Asp)	Alvarez-Satta (2014) Clin Genet	4	NM_024649.5: c.1097T>A; p.(Val366Asp)	Alvarez-Satta (2014) Clin Genet	4	MKKS	NM_170784.3: c.724G>T; p.(Ala242Ser)	Stone (2000) Nat Genet	3	wt			0.96
		09/0025	Proband	F	38	BBS-like	3	1	0	Childhood	+	+	+	-	-	NA	-	-	-	+	Scoliosis		Yes		BBS1	NM_024649.5: c.1097T>A; p.(Val366Asp)	Alvarez-Satta (2014) Clin Genet	4	NM_024649.5: c.1097T>A; p.(Val366Asp)	Alvarez-Satta (2014) Clin Genet	4	MKKS	NM_170784.3: c.724G>T; p.(Ala242Ser)	Stone (2000) Nat Genet	3	wt			0.96
	RP-2228	13/2606	Proband	M	57	BBS	4	2	0	NA	+	+	NA	+	+	+	NA	NA	+	-	Delayed puberty	Commercial genotyping microarray | customized panel	Yes	Unknown	BBS1	NM_024649.5: c.118delT; p.(Cys40Alafs*2)	Bravo-Gil (2016) Sci Rep	5	NM_024649.5: c.1645G>T; p.(Glu549*)	Bravo-Gil (2016) Sci Rep	5	MKKS	NM_170784.3: c.724G>T; p.(Ala242Ser)	Stone (2000) Nat Genet	3	wt			0.979
BBS1 + BBS5	RP-2634	16/2256	Proband	F	29	BBS-like	2	0	0	Childhood	+	NA	+	-	-	NA	-	-	-	-	Fructose intolerance	Clinical exome | WES	Yes	Possible	BBS1	NM_024649.5: c.1169T>G; p.(Met390Arg)	Mykytyn (2002) Nat Genet	5	NM_024649.5: c.951+58C>T; p.(?)	Perea-Romero (2021) Hum Genet	3	BBS5	NM_152384.3: c.620G>A; p.(Arg207His)	Li (2004) Cell	3	wt			0.9365
		16/2330	Sister	F	41	Non-syndromic RD	1	0	0	NA	+	-	-	-	-	-	-	-	-	-	-		No		BBS1	NM_024649.5: c.1169T>G; p.(Met390Arg)	Mykytyn (2002) Nat Genet	5	NM_024649.5: c.951+58C>T; p.(?)	Perea-Romero (2021) Hum Genet	3		wt			wt			NA
BBS1 + IFT172	RP-0129	1518	Proband	M	70	BBS	4	0	0	Childhood	+	+	-	NA	+	NA	NA	+	-	-	Bilateral tympanoplasty, hypertension, hyperuricemia	Commercial genotyping microarray | clinical exome	Yes	Possible	BBS1	NM_024649.5: c.1169T>G; p.(Met390Arg)	Mykytyn (2002) Nat Genet	5	NM_024649.5: c.1169T>G; p.(Met390Arg)	Mykytyn (2002) Nat Genet	5	IFT172	NM_015662.3: c.3073C>G; p.(Pro1025Ala)	This work	3	wt			0.81
		1519	Brother	M	67	Non-syndromic RD	1	0	0	35	+	-	-	-	-	-	NA	-	-	-	-		No		BBS1	NM_024649.5: c.1169T>G; p.(Met390Arg)	Mykytyn (2002) Nat Genet	5	NM_024649.5: c.1169T>G; p.(Met390Arg)	Mykytyn (2002) Nat Genet	5		wt			wt			NA
	RP-2996	18/2222	Proband	M	53	BBS-like	3	0	0	Childhood	+	+	+	NA	-	-	-	NA	NA	NA	Cataract	Clinical exome	Yes	Unknown	BBS1	NM_024649.5: c.1169T>G; p.(Met390Arg)	Mykytyn (2002) Nat Genet	5	NM_024649.5: c.1169T>G; p.(Met390Arg)	Mykytyn (2002) Nat Genet	5	IFT172	NM_015662.3: c.4363C>T; p.(Arg1455Trp)	This work	3	wt			0.88
BBS1 + BBS7	RP-1322	08/1168	Proband	F	53	BBS-like	3	0	0	Childhood	+	-	+	-	+	NA	NA	-	-	-	Nystagmus, high myopia, pulmonary embolism	Commercial genotyping microarray | clinical exome	Yes	Unknown	BBS1	NM_024649.5: c.1169T>G; p.(Met390Arg)	Mykytyn (2002) Nat Genet	5	NM_024649.5: c.1169T>G; p.(Met390Arg)	Mykytyn (2002) Nat Genet	5	BBS7	NM_176824.3: c.1235A>G; p.(Asp412Gly)	Fitzgerald (2015) Nature	3	wt			0.96
		08/1169	Sister	F	48	BBS-like	3	0	0	Childhood	+	-	+	-	+	NA	NA	-	-	-	High myopia		No		BBS1	NM_024649.5: c.1169T>G; p.(Met390Arg)	Mykytyn (2002) Nat Genet	5	NM_024649.5: c.1169T>G; p.(Met390Arg)	Mykytyn (2002) Nat Genet	5		wt			wt			NA
BBS1 + ALMS1	GBB23	2128	Proband	F	58	BBS	5	2	0	NA	+	+	+	-	+	NA	NA	NA	+	+	Type 2 diabetes mellitus, dyslipidaemia, anxiety	Commercial genotyping microarray	Yes	Possible	BBS1	NM_024649.5: c.1169T>G; p.(Met390Arg)	Mykytyn (2002) Nat Genet	5	NM_024649.5: c.1169T>G; p.(Met390Arg)	Mykytyn (2002) Nat Genet	5	ALMS1	NM_015120.4: c.11638C>T; p.(His3880Tyr)	Castro-Sánchez (2015) J Med Genet	3	wt			0.7
		2129	Sister	F	66	BBS	5	1	0	NA	+	+	+	-	+	NA	NA	NA	+	+	Anxiety		No		BBS1	NM_024649.5: c.1169T>G; p.(Met390Arg)	Mykytyn (2002) Nat Genet	5	NM_024649.5: c.1169T>G; p.(Met390Arg)	Mykytyn (2002) Nat Genet	5		wt			wt			NA
BBS1 + MKS1	RP-0289	95/0307	Proband	M	61	RD + OTHER	2	1	1	Childhood	+	+	-	+	-	-	-	NA	-	NA	Aganglionic megacolon	Commercial genotyping microarray | clinical exome	Yes	Possible	BBS1	NM_024649.5: c.1169T>G; p.(Met390Arg)	Mykytyn (2002) Nat Genet	5	NM_024649.5: c.1169T>G; p.(Met390Arg)	Mykytyn (2002) Nat Genet	5	MKS1	NM_017777.4: c.1318G>A; p.(Gly440Ser)	This work	3	wt			0.83
		2947	Sister	F	62	Non-syndromic RD	1	0	0	Childhood	+	-	-	-	-	-	-	NA	-	NA	Myopia		No		BBS1	NM_024649.5: c.1169T>G; p.(Met390Arg)	Mykytyn (2002) Nat Genet	5	NM_024649.5: c.1169T>G; p.(Met390Arg)	Mykytyn (2002) Nat Genet	5		wt			wt			NA
BBS1 + PDE6B	RP-1378	09/0858	Proband	M	48	BBS-like	3	0	0	NA	+	+	+	NA	-	-	-	NA	NA	NA	-	Commercial genotyping microarray | clinical exome	Yes	Unknown	BBS1	NM_024649.5: c.1169T>G; p.(Met390Arg)	Mykytyn (2002) Nat Genet	5	NM_024649.5: c.837del; p.(Lys280Serfs*9)	Alvarez-Satta (2014) Clin Genet	5	PDE6B	NM_000283.4: c.1798G>A; p.(Asp600Asn)	Tsang (2008) Am J Ophthalmol	4	wt			0.84
		09/0024	Sister	F	41	RD + OTHER	2	0	0	Childhood	+	+	-	NA	-	-	-	NA	NA	NA	Asthma		Yes		BBS1	NM_024649.5: c.1169T>G; p.(Met390Arg)	Mykytyn (2002) Nat Genet	5	NM_024649.5: c.837del; p.(Lys280Serfs*9)	Alvarez-Satta (2014) Clin Genet	5	PDE6B	NM_000283.4: c.1798G>A; p.(Asp600Asn)	Tsang (2008) Am J Ophthalmol	4	wt			0.84
BBS1 + NPHP4	RP-1731	10/2087	Proband	M	25	BBS-like	3	0	0	Childhood	+	+	+	NA	-	NA	NA	NA	NA	-	-	Commercial genotyping microarray | clinical exome	Yes	Unknown	BBS1	NM_024649.5: c.1169T>G; p.(Met390Arg)	Mykytyn (2002) Nat Genet	5	NM_024649.5: c.1169T>G; p.(Met390Arg)	Mykytyn (2002) Nat Genet	5	NPHP4	NM_015102.5: c.2962G>A; p.(Ala988Thr)	This work	3	wt			0.8735
BBS2 + CORO2B	GBB18	559831	Proband	F	20	BBS	4	1	0	Childhood	+	+	+	NA	NA	+	NA	+	-	NA	Cataract, craniofacial anomalies, sensorineural hearing loss, late menarche, hypothyroidism, acanthosis nigricans	WES	Yes	Unknown	BBS2	NM_031885.5: c.565C>T; p.(Arg189*)	Smaoui (2006) Invest Ophthalmol Vis Sci	5	NM_031885.5: c.565C>T; p.(Arg189*)	Smaoui (2006) Invest Ophthalmol Vis Sci	5	CORO2B	NM_006091.5: c.386C>T; p.(Ala129Val)	This work	3	wt			0.71
BBS2 + MKS1	RP-1219	07/1158	Proband	M	25	BBS	6	2	0	Childhood	+	+	+	+	+	+	-	+	+	NA	Abnormal facial shape, asthma, nevus	Commercial genotyping microarray | clinical exome	Yes	Unknown	BBS2	NM_031885.5: c.565C>T; p.(Arg189*)	Smaoui (2006) Invest Ophthalmol Vis Sci	5	NM_031885.5: c.565C>T; p.(Arg189*)	Smaoui (2006) Invest Ophthalmol Vis Sci	5	MKS1	NM_017777.4: c.1136C>G; p.(Ala379Gly)	This work	3	wt			0.85
BBS4 + NPHP4	RP-1325	08/1281	Proband	F	17	BBS	5	0	0	Childhood	+	+	+	NA	+	NA	NA	+	-	NA	Nystagmus, short stature	Customized panel | clinical exome	Yes	Unknown	BBS4	arr([GRCh37] 15q24.1(72,685,818-72,686,251)x0)	Perea-Romero (2021) Hum Genet	4	arr([GRCh37] 15q24.1(72,685,818-72,686,251)x0)	Perea-Romero (2021) Hum Genet	4	NPHP4	NM_015102.5: c.1571C>A; p.(Ser524*)	This work	4	wt			NA
MKKS + BBS5	RP-1573	10/0618	Proband	F	55	BBS	4	0	0	Childhood	+	+	+	-	+	-	NA	-	-	-	Glaucoma, hypothyroidism, hypertension, dyslipemia	Commercial genotyping microarray	Yes	Unknown	MKKS	NM_170784.3: c.1232G>C; p.(Gly411Ala)	Castro-Sánchez (2019) Sci Rep	4	NM_170784.3: c.1232G>C; p.(Gly411Ala)	Castro-Sánchez (2019) Sci Rep	4	BBS5	NM_152384.3: c.551A>G; p.(Asn184Ser)	Li (2004) Cell	3	wt			0.9698
MKKS + IFT172	RP-1372	08/1888	Proband	F	53	RD + OTHER	2	0	0	Childhood	+	+	-	NA	-	-	-	-	-	-	Cataract, posterior vitreous detachment, abnormality of the thyroid gland	Clinical exome	Yes	Unknown	MKKS	NM_170784.3: c.432_435delTAGT; p.(Phe144Leufs*14)	Perea-Romero (2021) Hum Genet	4	NM_170784.3: c.432_435delTAGT; p.(Phe144Leufs*14)	Perea-Romero (2021) Hum Genet	4	IFT172	NM_015662.3: c.2015G>A; p.(Arg672Gln)	This work	3	wt			NA
MKKS + PDE6B	RP-0496	98/0825	Proband	M	51	BBS-like	3	0	1	Childhood	+	+	+	-	-	NA	NA	NA	NA	NA	Cataract, aganglionic megacolon, constipation	Clinical exome	Yes	Unknown	MKKS	NM_170784.3: c.748G>A; p.(Gly250Arg)	Pereiro (2010) Mol Vis	5	NM_170784.3: c.748G>A; p.(Gly250Arg)	Pereiro (2010) Mol Vis	5	PDE6B	NM_000283.4: c.292C>T; p.(Arg98Cys)	Ge (2015) Sci Rep	3	wt			0.946
BBS7 + BBS9	RP-0928	04/1611	Proband	M	44	BBS	4	1	0	Childhood	+	+	+	+	-	-	NA	+	-	-	Blepharitis, hepatic steatosis, brachycephaly, micrognathia	Clinical exome	Yes	Possible	BBS7	NM_176824.3: c.1372-1G>C; p.(?)	Perea-Romero (2021) Hum Genet	4	NM_176824.3: c.896_897delAA; p.(Lys299Argfs*4)	Perea-Romero (2021) Hum Genet	4	BBS9	NM_198428.3: c.376A>T; p.(Met126Leu)	This work	3	wt			0.8507
		04/1613	Brother	M	42	BBS	4	2	0	Childhood	+	+	+	+	-	+	NA	+	-	-	Brachycephaly		No		BBS7	NM_176824.3: c.1372-1G>C; p.(?)	Perea-Romero (2021) Hum Genet	4	NM_176824.3: c.896_897delAA; p.(Lys299Argfs*4)	Perea-Romero (2021) Hum Genet	4		wt			wt			NA
BBS9 + CEP290	RP-3079	18/3967	Proband	F	17	BBS	6	0	0	Childhood	+	+	+	-	+	-	NA	+	+	NA	Hyperinsulinism, hyperuricemia, hepatic steatosis	Clinical exome	Yes	Unknown	BBS9	NM_198428.3: c.1789C>T; p.(Gln597*)	Perea-Romero (2021) Hum Genet	4	NM_198428.3: c.2349C>A; p.(Cys783*)	Perea-Romero (2021) Hum Genet	4	CEP290	NM_025114.4: c.7311_7313delGAA; p.(Lys2437del)	This work	3	wt			NA
BBS12 + PDE6B	B64	95/366	Proband	M	NA	UNCLASSIFIED	NA	NA	NA	NA	NA	NA	NA	NA	NA	NA	NA	NA	NA	NA	NA	Commercial genotyping microarray	Yes	Unknown	BBS12	NM_152618.3: c.323C>T; p.(Pro108Leu)	Pereiro (2010) Mol Vis	4	NM_152618.3: c.323C>T; p.(Pro108Leu)	Pereiro (2010) Mol Vis	4	PDE6B	NM_000283.4: c.1055G>T; p.(Gly352Val)	This work	3	wt			0.8635	Clinical history was lost
		95/367	Sister	F	NA	UNCLASSIFIED	NA	NA	NA	NA	NA	NA	NA	NA	NA	NA	NA	NA	NA	NA	NA		No		BBS12	NM_152618.3: c.323C>T; p.(Pro108Leu)	Pereiro (2010) Mol Vis	4	NM_152618.3: c.323C>T; p.(Pro108Leu)	Pereiro (2010) Mol Vis	4		wt			wt			NA
BBS12 + TRIM32	RP-0333	97/0826	Proband	F	43	RD + OTHER	2	2	0	Childhood	+	+	-	-	-	+	+	-	-	-	Scoliosis, alopecia, endocrine alteration	Sanger sequencing | clinical exome	Yes	Unknown	BBS12	NM_152618.3: c.1115_1116delTT; p.(Phe372*)	Stoetzel (2007) Am J Hum Genet	5	NM_152618.3: c.1115_1116delTT; p.(Phe372*)	Stoetzel (2007) Am J Hum Genet	5	TRIM32	NM_001099679.2: c.1198C>T; p.(Arg400Cys)	This work	3	wt			NA
BBS12 + SDCCAG8	RP-1011	05/1184	Proband	F	46	BBS	4	1	0	Childhood	+	+	+	NA	+	+	NA	-	NA	NA	-	Clinical exome	Yes	Unknown	BBS12	NM_152618.3: c.1619G>A; p.(Gly540Asp)	Pereiro (2010) Mol Vis	4	NM_152618.3: c.1619G>A; p.(Gly540Asp)	Pereiro (2010) Mol Vis	4	SDCCAG8	NM_006642.5: c.245G>T; p.(Arg82Leu)	This work	3	wt			0.63
C8orf37 + WDPCP	RP-2966	18/1755	Proband	F	32	BBS-like	3	1	0	NA	+	-	+	-	+	+	NA	-	-	-	Oligomenorrhea	Clinical exome	Yes	Unknown	C8orf37	NM_177965.4: c.156-1G>T; p.(?)	Perea-Romero (2021) Hum Genet	4	NM_177965.4: c.156-1G>T; p.(?)	Perea-Romero (2021) Hum Genet	4	WDPCP	NM_015910.7: c.1032C>A; p.(Cys344*)	Perea-Romero (2021) Hum Genet	4	wt			0.98
