# Supplementary material for: Allelic overload and its clinical modifier effect in Bardet-Biedl syndrome
Source: NPJ Genom Med. 2022 Jul 14;7:41. doi: 10.1038/s41525-022-00311-2 (PMC9283419; doi:10.1038/s41525-022-00311-2)
Supplement: Supplementary file 4 — Supplementary Table S6 [file 41525_2022_311_MOESM4_ESM.xlsx]

## Sheet: Table S6 
Supplementary Table S6. Descriptive table of the clinical findings and molecular results of the "monogenic biallelic" subcohort. B, brachydactyly; CA, cardiovascular abnormalities; DS, delayed speech and language development; DY, dyschromatopsia; GDD, global developmental delay; ID, intellectual disability; F, female; M, male; NA, non-available data; OB, obesity; PD, postaxial polydactyly; RA, re…
	DEMOGRAPHY									PHENOTYPE												GENOTYPE
Gene involved	Family ID	Case ID	Relationship	Sex	Age (y.o.)	A priori clinical classification	Major criteria	Minor criteria	Supportive evidence	Age of first symptom (y.o.)	RD	OB	PD	B	ID/SLD	GDD	DS	UA	RA	CA	Additional information	Molecular technique	Trialelism discarded	Gene 1	Allele 1	Reference allele 1	ACMG allele 1	Allele 2	Reference allele 2	ACMG allele_2	Other
ARL6	RP-0446	98/0041	Proband	M	52	DR + OTHER	2	0	0	5	+	+	NA	NA	-	-	-	NA	NA	NA	Cataract, dysmorphism, scoliosis	Sanger sequencing	No	ARL6	NM_177976.3: c.4G>T; p.(Gly2*)	Chiang (2004) Am J Hum Genet	5	NM_177976.3: c.4G>T; p.(Gly2*)	Chiang (2004) Am J Hum Genet	5
BBS1	RP-0499	4994	Proband	F	64	BBS-like	3	0	0	Childhood	+	+	+	NA	-	-	NA	-	NA	NA	Cataract, myopia	Commercial genotyping microarray | Sanger sequencing	No	BBS1	NM_024649.5: c.1169T>G; p.(Met390Arg)	Mykytyn (2002) Nat Genet	5	NM_024649.5: c.1169T>G; p.(Met390Arg)	Mykytyn (2002) Nat Genet	5
		4992	Brother	M	80	BBS-like	3	0	0	NA	+	+	+	NA	-	-	NA	-	NA	NA	-			BBS1	NM_024649.5: c.1169T>G; p.(Met390Arg)	Mykytyn (2002) Nat Genet	5	NM_024649.5: c.1169T>G; p.(Met390Arg)	Mykytyn (2002) Nat Genet	5
	RP-0622	03/0708	Proband	F	80	BBS-like	3	0	0	Childhood	+	NA	+	NA	+	NA	NA	NA	NA	NA	Nystagmus	Commercial genotyping microarray	Yes	BBS1	NM_024649.5: c.1169T>G; p.(Met390Arg)	Mykytyn (2002) Nat Genet	5	NM_024649.5: c.1169T>G; p.(Met390Arg)	Mykytyn (2002) Nat Genet	5	Other findings: carrier of C2orf71 (NM_001029883.3) c.601A>T. Nephew: non-syndromic RP, characterized with C2orf71 in homozygosis
	RP-0713	02/0337	Proband	M	40	BBS-like	3	1	0	Childhood	+	+	-	+	-	-	-	+	-	-	Nystagmus	Commercial genotyping microarray | clinical exome	Yes	BBS1	NM_024649.5: c.1169T>G; p.(Met390Arg)	Mykytyn (2002) Nat Genet	5	NM_024649.5: c.1645G>T; p.(Glu549*)	Mykytyn (2002) Nat Genet	5
		02/0336	Brother	M	42	BBS-like	3	1	0	Childhood	+	+	-	+	-	-	-	+	-	-	-			BBS1	NM_024649.5: c.1169T>G; p.(Met390Arg)	Mykytyn (2002) Nat Genet	5	NM_024649.5: c.1645G>T; p.(Glu549*)	Mykytyn (2002) Nat Genet	5
	RP-0732	02/0804	Proband	F	58	BBS	4	0	0	Childhood	+	+	+	NA	+	NA	NA	-	-	-	-	Commercial genotyping microarray	No	BBS1	NM_024649.5: c.1169T>G; p.(Met390Arg)	Mykytyn (2002) Nat Genet	5	NM_024649.5: c.1169T>G; p.(Met390Arg)	Mykytyn (2002) Nat Genet	5
	RP-0916	04/1339	Proband	M	39	BBS-like	3	1	0	6	+	+	+	NA	NA	+	-	-	-	-	Paresthesia	Sanger sequencing | clinical exome	Yes	BBS1	NM_024649.5: c.1169T>G; p.(Met390Arg)	Mykytyn (2002) Nat Genet	5	NM_024649.5: c.1169T>G; p.(Met390Arg)	Mykytyn (2002) Nat Genet	5
	RP-0981	06/0308	Proband	F	52	BBS-like	2	0	0	Childhood	+	-	+	-	-	-	-	NA	NA	NA	Cataract, horizontal nystagmus, strabismus	Commercial genotyping microarray	No	BBS1	NM_024649.5: c.1169T>G; p.(Met390Arg)	Mykytyn (2002) Nat Genet	5	NM_024649.5: c.1645G>T; p.(Glu549*)	Mykytyn (2002) Nat Genet	5
	RP-1054	06/0249	Proband	F	36	BBS-like	2	1	0	Childhood	+	-	+	NA	-	+	NA	-	NA	NA	Asthma, hearing impairment, myopia	Commercial genotyping microarray	No	BBS1	NM_024649.5: c.1169T>G; p.(Met390Arg)	Mykytyn (2002) Nat Genet	5	NM_024649.5: c.1645G>T; p.(Glu549*)	Mykytyn (2002) Nat Genet	5
	RP-1193	07/0747	Proband	M	41	RD + OTHER	2	1	0	Childhood	+	+	-	NA	NA	+	NA	NA	NA	NA	High myopia	Commercial genotyping microarray | clinical exome	Yes	BBS1	NM_024649.5: c.1169T>G; p.(Met390Arg)	Mykytyn (2002) Nat Genet	5	NM_024649.5: c.436C>T; p.(Arg146*)	Beales (2003) Am J Hum Genet	5
	RP-1408	09/0407	Proband	M	28	BBS	4	2	0	Childhood	+	+	+	NA	+	+	NA	-	-	+	-	Commercial genotyping microarray	No	BBS1	NM_024649.5: c.1645G>T; p.(Glu549*)	Mykytyn (2002) Nat Genet	5	NM_024649.5: c.1645G>T; p.(Glu549*)	Mykytyn (2002) Nat Genet	5
	RP-1568	10/0502	Proband	F	61	BBS-like	3	0	0	Childhood	+	+	+	-	-	-	-	NA	NA	NA	Cataract	Commercial genotyping microarray	No	BBS1	NM_024649.5: c.1169T>G; p.(Met390Arg)	Mykytyn (2002) Nat Genet	5	NM_024649.5: c.1169T>G; p.(Met390Arg)	Mykytyn (2002) Nat Genet	5
		10/0504	Sister	F	46	NA	NA	NA	NA	NA	NA	NA	NA	NA	NA	NA	NA	NA	NA	NA	NA			BBS1	NM_024649.5: c.1169T>G; p.(Met390Arg)	Mykytyn (2002) Nat Genet	5	NM_024649.5: c.1169T>G; p.(Met390Arg)	Mykytyn (2002) Nat Genet	5
	RP-2131	13/0793	Proband	F	37	BBS	4	0	0	Childhood	+	+	+	NA	+	-	-	NA	NA	NA	Bronchitis, cataract, hypothyroidism, hyperlipidaemia, hypercholesterolemia, nevus	Commercial genotyping microarray | clinical exome	Yes	BBS1	NM_024649.5: c.1645G>T; p.(Glu549*)	Mykytyn (2002) Nat Genet	5	NM_024649.5: c.1645G>T; p.(Glu549*)	Mykytyn (2002) Nat Genet	5
	RP-2444	15/0970	Proband	M	20	BBS	4	0	0	Childhood	+	+	-	NA	+	-	-	+	NA	NA	-	Customized panel	No	BBS1	NM_024649.5: c.1169T>G; p.(Met390Arg)	Mykytyn (2002) Nat Genet	5	NM_024649.5: c.1169T>G; p.(Met390Arg)	Mykytyn (2002) Nat Genet	5
	RP-2846	17/3371	Proband	F	15	BBS	3	2	0	Childhood	+	+	-	NA	-	+	+	-	+	-	-	Clinical exome	Yes	BBS1	NM_024649.5: c.1169T>G; p.(Met390Arg)	Mykytyn (2002) Nat Genet	5	NM_024649.5: c.1169T>G; p.(Met390Arg)	Mykytyn (2002) Nat Genet	5
	RP-3115	19/0378	Proband	F	36	BBS-like	3	1	0	NA	+	+	-	-	+	NA	+	-	-	-	Precocious puberty	Clinical exome	Yes	BBS1	NM_024649.5: c.1169T>G; p.(Met390Arg)	Mykytyn (2002) Nat Genet	5	NM_024649.5: c.1169T>G; p.(Met390Arg)	Mykytyn (2002) Nat Genet	5
	B164	02/463	Proband	M	NA	UNCLASSIFIED	NA	NA	NA	NA	NA	NA	NA	NA	NA	NA	NA	NA	NA	NA	NA	Sanger sequencing	No	BBS1	NM_024649.5: c.1169T>G; p.(Met390Arg)	Mykytyn (2002) Nat Genet	5	NM_024649.5: c.1169T>G; p.(Met390Arg)	Mykytyn (2002) Nat Genet	5	Clinical history was lost
	B260	04/1476	Proband	F	NA	UNCLASSIFIED	NA	NA	NA	NA	NA	NA	NA	NA	NA	NA	NA	NA	NA	NA	NA	Sanger sequencing	No	BBS1	NM_024649.5: c.1169T>G; p.(Met390Arg)	Mykytyn (2002) Nat Genet	5	NM_024649.5: c.1169T>G; p.(Met390Arg)	Mykytyn (2002) Nat Genet	5	Clinical history was lost
	RP294	4352	Proband	F	45	BBS	4	0	0	NA	+	+	+	-	+	NA	NA	-	-	-	-	Sanger sequencing	No	BBS1	NM_024649.5: c.1169T>G; p.(Met390Arg)	Mykytyn (2002) Nat Genet	5	NM_024649.5: c.1645G>T; p.(Glu549*)	Mykytyn (2002) Nat Genet	5
		4707	Brother	M	38	BBS	4	1	0	NA	+	+	+	-	+	NA	NA	-	-	-	Diabetes mellitus			BBS1	NM_024649.5: c.1169T>G; p.(Met390Arg)	Mykytyn (2002) Nat Genet	5	NM_024649.5: c.1645G>T; p.(Glu549*)	Mykytyn (2002) Nat Genet	5
	GBB6	04/110	Proband	M	51	BBS-like	3	0	0	NA	+	+	+	NA	-	-	-	-	-	-	NA	Commercial genotyping microarray | Sanger sequencing	No	BBS1	NM_024649.5: c.1169T>G; p.(Met390Arg)	Mykytyn (2002) Nat Genet	5	NM_024649.5: c.863T>G; p.(Leu288Arg)	Muller (2010) Hum Genet	4
	GBB7	05/112	Proband	M	32	BBS	4	1	0	10	+	+	+	NA	+	+	NA	NA	-	NA	NA	Commercial genotyping microarray | Sanger sequencing	No	BBS1	NM_024649.5: c.1169T>G; p.(Met390Arg)	Mykytyn (2002) Nat Genet	5	NM_024649.5: c.1097T>A; p.(Val366Asp)	Álvarez-Satta (2014) Clin Genet	4
		05/111	Sister	F	28	BBS	4	1	0	11	+	+	+	NA	+	+	NA	NA	NA	NA	NA			BBS1	NM_024649.5: c.1169T>G; p.(Met390Arg)	Mykytyn (2002) Nat Genet	5	NM_024649.5: c.1097T>A; p.(Val366Asp)	Álvarez-Satta (2014) Clin Genet	4
	GBB22	NM	Proband	F	36	UNCLASSIFIED	NA	NA	NA	NA	NA	NA	NA	NA	NA	NA	NA	NA	NA	NA	NA	Commercial genotyping microarray | Sanger sequencing	No	BBS1	NM_024649.5: c.69G>A; p.(Trp23*)	Álvarez-Satta (2014) Clin Genet	5	NM_024649.5: c.69G>A; p.(Trp23*)	Álvarez-Satta (2014) Clin Genet	5
	GBB27	555185	Proband	F	18	BBS	4	1	0	NA	+	+	+	NA	+	+	NA	NA	NA	NA	Hypoacusis	Commercial genotyping microarray | Sanger sequencing	No	BBS1	NM_024649.5: c.1169T>G; p.(Met390Arg)	Mykytyn (2002) Nat Genet	5	NM_024649.5: c.1515_1525del; p.(Gln506Asnfs*48)	Castro-Sánchez (2015) J Med Genet	4
		542208	Brother	M	24	BBS-like	3	1	0	NA	+	+	-	NA	+	+	NA	NA	-	NA	Acanthosis nigricans			BBS1	NM_024649.5: c.1169T>G; p.(Met390Arg)	Mykytyn (2002) Nat Genet	5	NM_024649.5: c.1515_1525del; p.(Gln506Asnfs*48)	Castro-Sánchez (2015) J Med Genet	4
BBS10	RP-1032	06/0032	Proband	F	16	BBS-like	3	0	0	Childhood	+	+	+	NA	NA	NA	NA	NA	NA	NA	Paludism	Sanger sequencing	No	BBS10	NM_024685.4: c.850C>T; p.(Gln284*)	Billingsley (2010) J Med Genet	5	NM_024685.4: c.850C>T; p.(Gln284*)	Billingsley (2010) J Med Genet	5
		06/0034	Brother	M	NA	BBS-like	2	0	0	Childhood	NA	+	+	NA	NA	NA	NA	NA	NA	NA	NA			BBS10	NM_024685.4: c.850C>T; p.(Gln284*)	Billingsley (2010) J Med Genet	5	NM_024685.4: c.850C>T; p.(Gln284*)	Billingsley (2010) J Med Genet	5
	RP-1172	07/1416	Proband	M	20	BBS-like	2	3	0	Childhood	+	-	+	NA	NA	+	+	NA	NA	+	Myopia, nystagmus, pyelonephritis, pulmonic stenosis	Commercial genotyping microarray | clinical exome	Yes	BBS10	NM_024685.4: c.271dupT; p.(Cys91Leufs*5)	Stoetzel (2006) Nat Genet	5	NM_024685.4: c.1013_1015delAAG; p.(Glu388del)	Álvarez-Satta (2014) Clin Genet	3
	RP-2557	16/0531	Proband	F	32	BBS-like	3	0	0	Childhood	+	-	+	NA	+	NA	NA	NA	NA	NA	Thyroid alteration	Clinical exome	Yes	BBS10	NM_024685.4: c.273C>G; p.(Cys91Trp)	Stoetzel (2006) Nat Genet	5	NM_024685.4: c.360G>A; p.(Trp120*)	Billingsley (2010) J Med Genet	5
	B182	03/910	Proband	M	55	UNCLASSIFIED	NA	NA	NA	NA	NA	NA	NA	NA	NA	NA	NA	NA	NA	NA	NA	Sanger sequencing	No	BBS10	NM_024685.4: c.992T>C; p.(Val331Ala)	Álvarez-Satta (2014) Clin Genet	4	NM_024685.4: c.1599_1602del; p.(Thr534Ilefs*21)	Muller (2010) Hum Genet	4	Clinical history was lost
	GBB1	04/100	Proband	F	40	BBS	5	0	0	3	+	+	+	NA	-	-	NA	+	+	-	-	Sanger sequencing	No	BBS10	NM_024685.4: c.1677C>A; p.(Tyr559*)	Billingsley (2010) J Med Genet	5	NM_024685.4: c.1677C>A; p.(Tyr559*)	Billingsley (2010) J Med Genet	5
	GBB2	04/103	Proband	M	53	BBS-like	3	0	0	2	+	+	+	NA	-	-	NA	-	-	-	Hearing impairment, hemorrhoids	Sanger sequencing	No	BBS10	NM_024685.4: c.1677C>A; p.(Tyr559*)	Billingsley (2010) J Med Genet	5	NM_024685.4: c.1677C>A; p.(Tyr559*)	Billingsley (2010) J Med Genet	5
	GBB16	3775	Proband	M	NA	UNCLASSIFIED	NA	NA	NA	NA	NA	NA	NA	NA	NA	NA	NA	NA	NA	NA	NA	Commercial genotyping microarray | Sanger sequencing	No	BBS10	NM_024685.4: c.271dupT; p.(Cys91Leufs*5)	Stoetzel (2006) Nat Genet	5	NM_024685.4: c.1510_1511del; p.(Ile504Serfs*17)	Billingsley (2010) J Med Genet	5
		4038	Brother	M	NA	UNCLASSIFIED	NA	NA	NA	NA	NA	NA	NA	NA	NA	NA	NA	NA	NA	NA	NA			BBS10	NM_024685.4: c.271dupT; p.(Cys91Leufs*5)	Stoetzel (2006) Nat Genet	5	NM_024685.4: c.1510_1511del; p.(Ile504Serfs*17)	Billingsley (2010) J Med Genet	5
	GBB19	GBB19	Proband	M	27	BBS-like	3	0	0	NA	+	+	+	NA	NA	NA	NA	NA	-	NA	-	Commercial genotyping microarray | Sanger sequencing	No	BBS10	NM_024685.4: c.271dupT; p.(Cys91Leufs*5)	Stoetzel (2006) Nat Genet	5	NM_024685.4: c.1241T>C; p.(Leu414Ser)	Stoetzel (2006) Nat Genet	4
	GBB36	GBB36	Proband	M	52	BBS	4	0	0	4	+	+	+	NA	-	-	NA	+	NA	NA	-	Commercial genotyping microarray | Sanger sequencing	No	BBS10	NM_024685.4: c.992T>C; p.(Val331Ala)	Álvarez-Satta (2014) Clin Genet	4	NM_024685.4: c.992T>C; p.(Val331Ala)	Álvarez-Satta (2014) Clin Genet	4
BBS12	RP-0250	95/0130	Proband	M	53	BBS	5	3	0	15	+	+	+	+	+	+	NA	+	NA	+	Nevus, polydipsia, short neck	Commercial genotyping microarray | Sanger sequencing	No	BBS12	NM_152618.3: c.1115_1116del; p.(Phe372*)	Stoetzel (2007) Am J Hum Genet	5	NM_152618.3: c.1115_1116del; p.(Phe372*)	Stoetzel (2007) Am J Hum Genet	5
		95/0127	Brother	M	60	BBS-like	3	0	0	NA	+	+	+	NA	NA	NA	NA	NA	NA	NA	Hypertelorism, nystagmus			BBS12	NM_152618.3: c.1115_1116del; p.(Phe372*)	Stoetzel (2007) Am J Hum Genet	5	NM_152618.3: c.1115_1116del; p.(Phe372*)	Stoetzel (2007) Am J Hum Genet	5
	RP-3077	18/3908	Proband	M	34	BBS-like	2	0	0	Childhood	+	NA	+	NA	NA	NA	NA	NA	NA	NA	NA	Clinical exome	Yes	BBS12	NM_152618.3: c.1627G>A; p.(Glu543Lys)	Perea-Romero (2021) Hum Genet	3	NM_152618.3: c.1627G>A; p.(Glu543Lys)	Perea-Romero (2021) Hum Genet	3
	B63	95/334	Proband	M	NA	UNCLASSIFIED	NA	NA	NA	NA	NA	NA	NA	NA	NA	NA	NA	NA	NA	NA	NA	Sanger sequencing	No	BBS12	NM_152618.3: c.263T>G; p.(Leu88Arg)	Deveault (2011) Hum Mutat	4	NM_152618.3: c.263T>G; p.(Leu88Arg)	Deveault (2011) Hum Mutat	4
	B179	03/1404	Proband	M	NA	UNCLASSIFIED	NA	NA	NA	NA	NA	NA	NA	NA	NA	NA	NA	NA	NA	NA	NA	Sanger sequencing	No	BBS12	NM_152618.3: c.263T>G; p.(Leu88Arg)	Deveault (2011) Hum Mutat	4	NM_152618.3: c.1115_1116del; p.(Phe372*)	Stoetzel (2007) Am J Hum Genet	5	Clinical history was lost
		03/1405	Brother	M	NA	UNCLASSIFIED	NA	NA	NA	NA	NA	NA	NA	NA	NA	NA	NA	NA	NA	NA	NA			BBS12	NM_152618.3: c.263T>G; p.(Leu88Arg)	Deveault (2011) Hum Mutat	4	NM_152618.3: c.1115_1116del; p.(Phe372*)	Stoetzel (2007) Am J Hum Genet	5	Clinical history was lost
	FRPN15	RPN81	Proband	F	21	BBS	4	0	0	NA	+	NA	+	NA	NA	NA	NA	+	+	NA	-	Sanger sequencing	No	BBS12	NM_152618.3: c.263T>G; p.(Leu88Arg)	Deveault (2011) Hum Mutat	4	NM_152618.3: c.1383_1386del; p.(Asn461Lysfs*10)	Billingsley (2010) J Med Genet	4
	FRPN65	RPN164	Proband	M	NA	BBS	5	0	0	NA	+	+	+	NA	+	NA	NA	+	NA	NA	Hearing impairment	Sanger sequencing	No	BBS12	NM_152618.3: c.1616G>A; p.(Gly539Asp)	Domingo-Gallego (2021) Nephrol Dial Transplant	4	NM_152618.3: c.1893_1894del; p.(Pro632Phefs*7)	Stoetzel (2007) Am J Hum Genet	5
	GBB4	04/107	Proband	M	31	BBS	5	2	0	1	+	+	+	+	+	+	NA	+	NA	NA	Epilepsy, impaired glucose intolerance	Sanger sequencing	No	BBS12	NM_152618.3: c.1140del; p.(Val381Tyrfs*2)	Álvarez-Satta (2014) Clin Genet	4	NM_152618.3: c.1082del; p.(Gly361Valfs*382)	Dulfer (2010) Am J Med Genet	4
	GBB35	GBB35	Proband	F	56	BBS	4	2	0	NA	+	+	+	NA	+	+	NA	-	-	+	-	Commercial genotyping microarray	No	BBS12	NM_152618.3: c.1616G>A; p.(Gly539Asp)	Domingo-Gallego (2021) Nephrol Dial Transplant	4	NM_152618.3: c.1616G>A; p.(Gly539Asp)	Domingo-Gallego (2021) Nephrol Dial Transplant	4
BBS2	RP-2167	13/1540	Proband	F	43	BBS	4	1	0	6	+	+	+	+	+	NA	NA	-	-	-	Cataract, rotary nystagmus, short stature	Commercial genotyping microarray | customized panel | clinical exome | WES	Yes	BBS2	NM_031885.5: c.1237C>T; p.(Arg413*)	Nishimura (2001) Hum Mol Genet	5	NM_031885.5: c.471G>A; p.(Thr157=)	Wang (2014) Hum Genet	3
	CG68/92	497	Proband	M	47	BBS	4	3	0	NA	+	+	+	+	+	+	NA	-	-	-	Abnormality of the teeth, cataract	Commercial genotyping microarray	No	BBS2	NM_031885.5: c.823C>T; p.(Arg275*)	Nishimura (2001) Hum Mol Genet	5	NM_031885.5: c.823C>T; p.(Arg275*)	Nishimura (2001) Hum Mol Genet	5
		498	Brother	M	42	BBS	5	3	0	NA	+	+	+	+	+	+	NA	-	+	-	Abnormality of the teeth, cataract			BBS2	NM_031885.5: c.823C>T; p.(Arg275*)	Nishimura (2001) Hum Mol Genet	5	NM_031885.5: c.823C>T; p.(Arg275*)	Nishimura (2001) Hum Mol Genet	5
	GBB20	SA	Proband	M	12	BBS-like	3	0	0	NA	+	+	+	NA	NA	NA	NA	NA	NA	NA	-	Sanger sequencing | WES	Yes	BBS2	NM_031885.5: c.1932T>A; p.(Tyr644*)			NM_031885.5: c.1932T>A; p.(Tyr644*)
	GBB41	2015/366	Proband	M	7	BBS-like	3	0	0	1	-	+	+	NA	-	-	-	NA	+	-	-	Sanger sequencing | WES	Yes	BBS2	NM_031885.5: c.823C>T; p.(Arg275*)	Nishimura (2001) Hum Mol Genet	5	NM_031885.5: c.823C>T; p.(Arg275*)	Nishimura (2001) Hum Mol Genet	5
BBS5	RP-1666	10/1429	Proband	F	51	BBS	4	0	0	Childhood	+	+	+	NA	-	-	-	NA	+	NA	Cataract, delayed menarche, horizontal nystagmus, proteinuria	Commercial genotyping microarray | Sanger sequencing | clinical exome	Yes	BBS5	NM_152384.3: c.143-1G>C; p.(?)	Perea-Romero (2021) Hum Genet	4	NM_152384.3: c.143-1G>C; p.(?)	Perea-Romero (2021) Hum Genet	4
	RTP23	177159	Proband	M	28	BBS	4	1	0	9	NA	+	+	NA	+	+	NA	+	-	NA	-	Sanger sequencing	No	BBS5	NM_152384.3: c.412C>T; p.(Arg138Cys)	Carss (2017) Am J Hum Genet	4	NM_152384.3: c.543del; p.(Phe181Leufs*5)	Castro-Sánchez (2019) Sci Rep	4
		177160	Brother	M	25	BBS-like	3	0	0	NA	-	+	+	NA	-	-	NA	+	NA	NA	-			BBS5	NM_152384.3: c.412C>T; p.(Arg138Cys)	Carss (2017) Am J Hum Genet	4	NM_152384.3: c.543del; p.(Phe181Leufs*5)	Castro-Sánchez (2019) Sci Rep	4
C8orf37	RP-2995	18/2220	Proband	F	51	RD + OTHER	2	1	0	10	+	+	NA	NA	-	-	-	NA	NA	NA	Abnormality of the endocrine system, cataract, diabetes mellitus, hearing impairment, keratoconus	Clinical exome	Yes	C8orf37	NM_177965.4: c.28_31del; p.(Asp10Lysfs*12)	Perea-Romero (2021) Hum Genet	4	NM_177965.4: c.28_31del; p.(Asp10Lysfs*12)	Perea-Romero (2021) Hum Genet	4
CEP41	RP-2273	14/0485	Proband	M	21	BBS	4	2	0	Childhood	+	+	-	+	+	+	NA	+	-	-	Acanthosis nigricans, clinodactyly, dermatitis, pendular nystagmus	Commercial genotyping microarray | customized panel | clinical exome	Yes	CEP41	NM_018718.3: c.5C>T; p.(Ser2Phe)	Sanchez-Navarro (2018) Sci Rep	3	NM_018718.3: c.5C>T; p.(Ser2Phe)	Sanchez-Navarro (2018) Sci Rep	3
CORO2B	B287	04/2220	Proband	F	NA	BBS	4	0	0	6	+	+	+	NA	+	NA	NA	+	NA	NA	Abnormal eating behaviour, abnormality of the hypothalamus-pituitary axis	Sanger sequencing	No	CORO2B	NM_006091.5: c.581T>A; p.(Leu194Gln)	Castro-Sánchez (2017) PLoS One	3	NM_006091.5: c.581T>A; p.(Leu194Gln)	Castro-Sánchez (2017) PLoS One	3
IFT27	RP-2069	13/0002	Proband	M	48	BBS	4	0	0	13	+	+	+	NA	-	-	-	NA	+	NA	Abnormality of the endocrine system, cataract	Commercial genotyping microarray | customized panel | clinical exome	Yes	IFT27	NM_006860.5: c.104A>G; p.(Tyr35Cys)	Schaefer (2019) Front Genet	5	NM_006860.5: c.350-2A>G; p.(?)	Sanchez-Navarro (2018) Sci Rep	4
MKKS	RP-0079	1608	Proband	M	43	BBS	4	0	0	3	+	+	+	NA	-	-	-	NA	+	NA	Dysmorphism, epicanthus, nevus, scoliosis	Sanger sequencing | clinical exome	Yes	MKKS	NM_170784.3: c.748G>A; p.(Gly250Arg)	Pereiro (2010) Mol Vis	5	NM_170784.3: c.748G>A; p.(Gly250Arg)	Pereiro (2010) Mol Vis	5
	RP-1007	05/1088	Proband	M	35	UNCLASSIFIED	NA	NA	NA	NA	NA	NA	NA	NA	NA	NA	NA	NA	NA	NA	NA	Commercial genotyping microarray | Sanger sequencing | clinical exome	Yes	MKKS	NM_170784.3: c.1530G>A; p.(Trp510*)	Perea-Romero (2021) Hum Genet	4	NM_170784.3: c.1530G>A; p.(Trp510*)	Perea-Romero (2021) Hum Genet	4
	RP-2411	15/0201	Proband	M	20	BBS-like	3	1	0	Childhood	+	-	+	NA	+	NA	NA	NA	NA	+	-	Commercial genotyping microarray | customized panel	No	MKKS	NM_170784.3: c.748G>A; p.(Gly250Arg)	Pereiro (2010) Mol Vis	5	NM_170784.3: c.1530G>A; p.(Trp510*)	Perea-Romero (2021) Hum Genet	4
	B17	92/132	Proband	F	50	BBS	6	2	0	NA	+	+	+	NA	+	+	NA	+	+	+	Hypertension	Sanger sequencing	No	MKKS	NM_170784.3: c.1361T>C; p.(Leu454Pro)	Pereiro (2010) Mol Vis	4	NM_170784.3: c.1361T>C; p.(Leu454Pro)	Pereiro (2010) Mol Vis	4
ZNF17	GBB33	GBB33	Proband	F	NA	BBS-like	2	0	0	NA	NA	NA	+	NA	NA	NA	NA	+	NA	NA	-	Sanger sequencing | WES	Yes	ZNF17	NM_006959.2: c.1903G>T; p.(Glu635*)	Castro-Sánchez (2017) PLoS One	3	NM_006959.2: c.1903G>T; p.(Glu635*)	Castro-Sánchez (2017) PLoS One	3
